# Supplementary material for: Synergistic Analysis of Circulating Tumor Cells Reveals Prognostic Signatures in Pilot Study of Treatment-Naïve Metastatic Pancreatic Cancer Patients
Source: Biomedicines. 2022 Jan 11;10(1):146. doi: 10.3390/biomedicines10010146 (PMC8773204; doi:10.3390/biomedicines10010146)
Supplement: Supplementary file 1 [file biomedicines-10-00146-s001.zip]

Archive with 1 entries (1 files):
- biomedicines-1482894-supplementary.pdf
